# Supplementary material for: Maternal Diet Quality and the Health Status of Newborns
Source: Foods. 2022 Dec 2;11(23):3893. doi: 10.3390/foods11233893 (PMC9739031; doi:10.3390/foods11233893)
Supplement: Supplementary file 1 [file foods-11-03893-s001.zip]

Archive with 1 entries (1 files):
- foods-1949104-supplementary.pdf
